# Supplementary material for: Longitudinal Effects of Group Music Instruction on Literacy Skills in Low-Income Children
Source: PLoS One. 2014 Nov 19;9(11):e113383. doi: 10.1371/journal.pone.0113383 (PMC4237413; doi:10.1371/journal.pone.0113383)
Supplement: Table S1 — Raw data for the analyses reported in this article. Data collected in the second year of the study are labeled with the prefix “B”. (XLS) [file pone.0113383.s001.xls]

## Sheet: Slater_Harmony_reading_data
Subnum	TrainingGrp	DOB	MF(F=1)	Age	L1	Age_L1	L2	Age_L2	Eng_Acq	years_english	Hand	TOSWRF	TOWRE_S	TOWRE_P	TOWRE_T	WASI_voc_T	WASI_mat_T	PTA_L	PTA_R	CTOPP_El	CTOPP_BW	CTOPP_MD	CTOPP_RD	RDError	CTOPP_NR	CTOPP_RL	RLError	CTOPP_PA	CTOPP_PM	CTOPP_RN	B_TOSWRF	B_TOWRE_S	B_TOWRE_P	B_TOWRE_T	B_WASI_voc_T	B_WASI_mat_T	B_PTA_L	B_PTA_R	B_CTOPP_El	B_CTOPP_BW	B_CTOPP_MD	B_CTOPP_RD	B_RDError	B_CTOPP_NR	B_CTOPP_RL	B_RLError	B_CTOPP_PA	B_CTOPP_PM	B_CTOPP_RN
1605	0	2003-01-01	1	8	English	0	Spanish	0	0	8	1	113	106	82	93	52	75	0	3.33	13	11	9	7	1	8	8	0	112	91	85	101	94	88	89	60	61	1.66667	5	13	10	12	6	2	6	6	3	109	94	76
1609	0	2003-12-09	0	7	Spanish	0	English	3	3	4	1	104	113	93	104	54	54	11.67	3.33	10	9	8	9	0	8	10	0	97	88	97	97	111	103	108	61	42	11.6667	8.33333	11	12	7	8	0	8	10	0	109	85	94
1612	0	2002-06-11	0	9	Spanish	0	English	3	3	6	1	128	102	103	103	36	52	3.33	3.33	10	14	12	12	0	10	15	0	112	106	121	117	97	100	98	51	67	8.33333	5	13	14	9	12	0	10	11	0	121	97	109
1623	0	2002-03-06	0	9	Spanish	0	English	4	4	5	1	99	99	98	98	40	58	5	3.33	12	12	6	8	0	8	8	0	112	82	88	102	95	95	94	60	55	8.33333	8.33333	11	9	5	9	0	8	8	0	100	79	91
1624	0	2003-06-28	1	8	English	0	Spanish	0	0	8	1	114	123	136	135	51	57	3.33	6.67	15	12	8	14	0	7	12	0	121	85	118	103	123	126	129	56	50	8.33333	5	13	11	12	16	0	7	13	1	112	97	127
1625	0	2003-08-27	0	7	Spanish	0	English	2	2	5	1	107	114	98	107	32	37	1.67	6.67	13	13	6	11	0	8	9	0	118	82	100	105	111	105	110	57	35	8.33333	8.33333	11	11	8	11	0	8	10	0	106	88	103
1642	0	2002-04-18	1	9	English	0	Spanish	0	0	9	0	110	128	130	135	57	60	5	3.33	6	9	10	12	0	8	13	0	85	94	115	116	121	121	125	47	61	-1.66667	1.66667	12	11	9	12	0	12	11	0	109	103	109
1644	0	2003-01-27	1	8	English	0	Spanish	0	0	8	1	109	108	91	99	53	59	6.67	11.67	11	10	7	10	0	7	10	0	103	82	100	98	109	96	103	58	52	11.6667	6.66667	13	10	6	11	0	8	11	0	109	82	106
1647	0	2002-03-22	1	9	Spanish	0	English	2	2	7	1	116	109	92	101	42	52	5	10	9	12	5	8	0	8	11	0	103	79	97	111	109	95	102	55	55	8.33333	10	10	14	4	10	0	8	10	1	112	76	100
1648	0	2003-11-10	0	7	Spanish	0	English	0	0	7	1	88	115	100	109	54	38	6.67	6.67	12	9	7	12	0	11	11	0	103	94	109	95	102	94	98	55	34	10	5	9	8	7	11	0	8	11	0	91	85	106
1650	0	2004-09-29	1	6	Spanish	0	English	5	5	1	1	101	107	114	113	52	65	5	7	11	12	10	11	0	9	10	1	109	97	103	94	107	104	107	59	52	8.33333	8.33333	8	14	10	11	1	7	11	2	106	91	106
1655	0	2002-01-29	1	9	Spanish	0	English	2	2	7	1	102	102	87	93	54	53	-5	1.67	15	11	10	10	0	11	8	1	118	103	94	101	99	84	90	51	62	8.33333	10	9	10	8	10	0	8	10	0	97	88	100
1656	0	2002-09-17	1	8	Spanish	0	English	4	4	4	0	102	117	100	110	36	34	0	1.67	8	10	7	15	0	7	13	0	94	82	124	96	115	103	111	44	35	0	0	7	12	8	13	0	8	13	0	97	88	118
1660	0	2003-09-28	1	7	Spanish	0	English	0	0	7	1	113	119	115	120	52	62	1.67	-1.67	16	9	8	13	0	8	9	1	115	88	106	103	113	103	110	50	41	8.33333	3.33333	14	13	8	11	0	8	8	0	121	88	97
1662	0	2003-06-18	0	8	Spanish	0	English	3	3	5	1	94	92	94	92	34	34	5	6.67	8	8	4	11	0	6	9	0	88	70	100	97	94	88	89	46	37	3.33333	3.33333	7	8	5	10	0	7	9	0	85	76	97
1665	0	2002-11-29	1	8	Spanish	0	English	3	3	5	1	94	90	88	87	29	35	6.67	3.33	8	10	7	8	0	8	10	1	94	85	94	97	94	84	87	46	39	1.66667	-1.66667	10	11	1	8	1	9	9	1	103	70	91
1672	0	2003-01-29	1	8	Spanish	0	English	3	3	5	1	123	126	121	128	45	64	-1.67	6.67	14	13	8	13	0	10	12	0	121	94	115	116	123	117	124	60	59	3.33333	6.66667	14	13	9	13	0	7	11	1	121	88	112
1676	0	2004-02-03	1	7	Spanish	0	English	4	4	3	1	93	100	92	95	37	43	6.67	3.33	9	9	9	9	0	9	9	0	94	94	94	89	90	77	80	36	38	5	5	9	8	7	8	0	8	8	1	91	85	88
1683	0	2003-06-12	1	8	English	0	Spanish	0	0	8	1	108	121	111	119	39	41	5	5	8	12	9	12	0	8	13	0	100	91	115	120	121	115	122	51	37	8.33333	8.33333	12	12	10	14	0	9	14	1	112	97	124
1602	1	2002-02-05	0	9	Spanish	0	English	4	4	5	1	103	102	96	99	51	58	5	1.67	10	10	5	10	0	7	10	0	100	76	100	95	99	91	94	45	47	0	6.66667	10	11	5	9	0	8	10	0	103	79	97
1606	1	2003-08-28	0	7	English	0	Spanish	0	0	7	1	107	115	114	117	53	53	8.33	8.33	15	10	9	12	1	10	11	0	115	97	109	115	118	117	121	68	48	6.66667	3.33333	14	7	9	13	0	9	13	1	103	94	118
1607	1	2002-12-02	1	8	Spanish	0	English	0	0	8	1	97	92	84	86	56	59	6.67	6.67	15	11	8	8	0	10	8	0	118	94	88	103	90	91	89	63	45	1.66667	5	15	13	8	9	0	8	9	0	124	88	94
1613	1	2002-12-15	0	8	Spanish	0	English	4	4	4	1	104	113	109	113	42	52	10	8.33	14	13	10	12	1	12	11	0	121	106	109	112	115	106	113	51	33	6.66667	10	14	14	8	14	0	8	12	0	124	88	118
1618	1	2002-04-15	1	9	Spanish	0	English	4	4	5	1	103	111	109	112	41	37	0	0	10	13	8	9	1	7	9	0	109	85	94	109	99	113	107	59	48	6.66667	10	11	11	7	10	3	8	9	0	106	85	97
1620	1	2003-02-20	0	8	Spanish	0	English	3	3	5	1	109	118	103	113	52	62	10	8.33	10	8	8	10	0	8	11	1	94	88	103	115	108	105	108	71	46	13.3333	15	15	12	10	11	1	7	10	1	121	91	103
1626	1	2003-02-25	1	8	Spanish	0	English	4	4	4	1	108	123	108	119	66	60	1.67	1.67	13	8	2	13	1	6	13	0	103	64	118	117	111	117	117	67	63	10	13.3333	12	9	7	16	0	7	11	0	103	82	121
1627	1	2003-08-25	1	7	Spanish	0	English	4	4	3	0	112	122	117	123	55	60	0	1.67	9	13	11	12	0	8	13	1	106	97	115	104	118	111	117	70	39	11.6667	10	8	12	10	12	0	8	14	0	100	94	118
1629	1	2002-08-05	1	8	English	0	Spanish	0	0	8	1	105	108	109	110	51	57	-1.67	1.67	14	13	10	9	1	8	9	0	121	94	94	107	108	103	107	54	43	6.66667	10	15	11	11	9	0	8	9	3	118	97	94
1630	1	2002-03-15	1	9	Spanish	0	English	3	3	6	2	103	102	96	99	41	45	-5	-8.33	12	10	12	11	1	10	11	0	106	106	106	103	112	110	113	44	47	0	11.6667	12	11	10	10	0	7	12	2	109	91	106
1643	1	2003-06-26	0	8	Spanish	0	English	2	2	6	1	89	85	85	82	21	37	5	11.67	7	9	6	9	1	6	9	0	88	76	94	94	94	87	89	48	44	6.66667	8.33333	1	11	8	10	0	7	10	2	76	85	100
1645	1	2002-10-31	1	8	English	0	Spanish	0	0	8	1	110	126	123	129	42	34	1.67	1.67	10	7	7	12	1	11	12	0	91	94	112	114	122	105	116	58	48	3.33333	5	6	9	8	15	0	8	12	1	85	88	121
1646	1	2003-07-17	0	7	Spanish	0	English	3	3	4	1	117	122	121	126	50	65	10	6.67	12	11	5	13	0	6	10	0	109	73	109	122	124	119	126	57	55	-1.66667	8.33333	15	10	7	14	0	6	9	2	115	79	109
1649	1	2003-04-25	1	8	Spanish	0	English	3	3	5	1	112	124	115	123	48	55	3.33	8.33	15	7	4	14	0	6	10	0	106	70	112	111	117	107	114	53	40	8.33333	6.66667	14	8	5	16	0	6	12	3	106	73	124
1652	1	2003-06-14	1	8	Spanish	0	English	4	4	4	1	111	121	108	117	73	41	-1.67	-5	14	9	11	9	0	8	9	0	109	97	94	113	113	111	114	78	50	1.66667	1.66667	12	15	11	10	0	8	8	1	121	97	94
1654	1	2003-02-14	0	8	Spanish	0	English	2	2	6	1	109	112	104	110	35	60	18.33	16.67	14	11	7	13	0	8	12	2	115	85	115	107	111	96	104	41	49	0	0	10	9	8	13	0	10	11	0	97	94	112
1657	1	2002-10-20	1	8	English	0	Spanish	4	0	8	0	119	123	127	130	37	50	5	8.33	15	10	9	15	0	9	13	0	115	94	124	119	118	129	128	50	48	15	15	12	10	12	15	0	8	14	0	106	100	127
1659	1	2003-06-16	0	8	Spanish	0	English	1	1	7	1	108	96	95	95	42	34	3.33	1.67	15	9	6	7	3	11	7	4	112	91	82	102	92	95	92	53	64	10	10	10	10	7	7	4	12	8	0	100	97	85
1668	1	2004-07-14	1	6	Spanish	0	English	3	3	3	0	121	114	117	119	37	72	-8.33	-6.67	18	12	14	10	0	11	9	0	130	115	97	115	120	117	122	60	54	3.33333	6.66667	15	9	12	9	0	10	9	0	112	106	94
1670	1	2002-05-14	0	9	Spanish	0	English	0	0	9	1	95	93	93	92	56	60	5	3.33	12	12	6	10	0	8	10	0	112	82	100	99	87	83	82	57	68	1.66667	-5	11	11	5	11	0	9	11	0	106	82	106
1673	1	2003-01-01	1	8	Spanish	0	English	0	0	8	1	110	107	96	102	42	54	11.67	5	10	8	6	10	2	7	10	0	94	79	100	117	102	93	97	52	58	8.33333	6.66667	10	8	6	10	0	7	10	0	94	79	100
1677	1	2003-10-22	0	7	English	0	Spanish	3	0	7	1	117	117	120	122	52	63	6.67	1.67	15	14	12	12	0	8	10	0	127	100	106	107	118	122	124	39	52	5	1.66667	13	12	12	12	0	10	11	1	115	106	109
1678	1	2003-01-31	1	8	Spanish	0	English	3	3	5	1	111	114	116	118	41	56	10.33	10	13	11	8	12	0	9	9	0	112	91	103	119	111	110	113	60	40	10	8.33333	14	14	8	13	0	8	12	1	124	88	115
[truncated: 2 more columns]
